# Supplementary material for: Breeding of High Cooking and Eating Quality in Rice by Marker-Assisted Backcrossing (MABc) Using KASP Markers
Source: Plants (Basel). 2021 Apr 19;10(4):804. doi: 10.3390/plants10040804 (PMC8073074; doi:10.3390/plants10040804)
Supplement: Supplementary file 1 [file plants-10-00804-s001.zip]

Archive with 1 entries (1 files):
- plants-1181105-SI.pdf
